# Supplementary material for: Distinct HIF1α and HIF2α functions control skeletal muscle metabolism and erythropoiesis
Source: J Clin Invest. 2026 Feb 17;136(8):e195411. doi: 10.1172/JCI195411 (PMC13078885; doi:10.1172/JCI195411)
Supplement: Supporting data values [file jci-136-195411-s098.xlsx]

## Sheet: Fig 1C
			PHD 1/2/3 fl/fl						PHD mTKO
		Ccnd1	0.782166	1.38251	1.14745	0.922395	0.852528	0.912953	2.09589	2.08563	1.66034	1.73218	2.25012	1.23992
		Vegfa	0.809797	1.41115	1.03183	1.01581	0.691782	1.03963	4.58293	4.07389	1.61985	2.27848	1.82208	0.860965
		Glut1	0.268266	1.36949	0.808512	0.762368	0.857923	1.93345	3.25557	2.32266	2.68663	0.45585	0.34688	1.81914
		Pdk1	0.965533	1.01367	0.769153	0.861015	0.995036	1.39559	1.39456	1.26842	0.889132	1.20364	1.25035	1.38253
		Pkm2	0.901392	0.58044	0.884588	1.25755	1.20922	1.16681	2.02985	2.35195	1.774	2.50565	2.16394	1.2759
		Pgk1	1.12284	0.846102	0.82218	1.05674	1.03768	1.11447	5.73113	6.9376	2.26953	3.70243	4.26646	0.96916
		Ldh	1.07962	0.472546	0.953401	1.11091	1.31964	1.06388	4.12744	5.02836	2.83786	5.92608	5.82417	1.02589

## Sheet: Fig 1D
	Week(s)	PHD 1/2/3 fl/fl									PHD mTKO
	8	20.4	20.4	22.4	20.8	21.8	20	21.2	21	22.1	19.4	20.7	17.8	18.3
	9	21.2	21.3	23.5	22	22.7	21.2	22.5	22	22.2	20.2	21.7	19.4	20.1
	10	22.6	22.9	24.9	23.7	24.5	23	23.8	23.3	23.7	22.7	23.4	21.1	22.5
	11	23	22.9	25.6	24.3	25.2	23.6	24.5	23.9	24.3	23.5	23.8	21.6	23.7
	12	23.1	24.6	26.6	24.9	26.1	24.3	25	24.8	24.9	24	24.9	22.3	24.9
	13	23.3	25	27.2	25.1	26.3	24.8	25.6	25.5	25.1	24.4	25.1	22.6	25.8
	14	23.6	25.1	28	25.5	26.9	25.1	26.3	26.1	25.3	25	25.3	22.9	26.1
	15	24	25.3	28.4	26.3	27.1	25.5	27	26.9	26	25.5	25.6	23	26.4
	16	24.4	25.9	28.7	26.9	27.5	26.3	27.4	27	26.9	26	25.9	23.4	27.3
	17	24.3	26.3	29.1	27.2	27	27	26.6	25.9	26.8	25.8	25.4	23	26.8
	18	24.8	26.5	29.3	27.7	27.4	27.4	27	26.2	27	26.2	27	23.6	27
	19	25.1	26.6	29.3	28	27.9	27.4	27.2	26.6	27.8	26.6	27.6	24	27.5
	20	25.2	27	29.4	28.2	28	27.9	27.2	27.1	28.1	27	27.9	24.3	27.9
	21	25.4	27.2	29.6	28.8	28.3	28.2	27.8	27.7	28.4	27.4	28.3	24.3	28.3
	22	25.8	27.4	29.9	29.1	28.3	28.4	28.4	27.9	29	27.8	28.3	24.4	28.7
	23	26.2	27.5	29.9	29.3	28.8	28.8	28.7	28.3	29.2	28	28.6	24.7	29
	24	26	27.6	29.9	29.6	29.2	29	29.4	28.7	29.4	28.1	28.5	24.8	29.4

## Sheet: Fig 1E
		PHD 1/2/3 fl/fl						PHD mTKO
	Quad.	0.337	0.397	0.394	0.354	0.36	0.335	0.357	0.36	0.337	0.326	0.373	0.345
	Gas.	0.286	0.312	0.288	0.32	0.279	0.265	0.254	0.309	0.254	0.237	0.271	0.24
	TA	0.079	0.085	0.077	0.079	0.07	0.07	0.083	0.088	0.086	0.072	0.083	0.083
		PHD 1/2/3 fl/fl						PHD mTKO
	iBAT	0.052	0.045	0.03	0.03	0.04	0.03	0.041	0.081	0.037	0.039	0.042	0.03
	iWAT	0.2079	0.206	0.16	0.167	0.16	0.281	0.188	0.262	0.142	0.171	0.225	0.201
	gWAT	0.314	0.32	0.314	0.314	0.31	0.399	0.286	0.418	0.25	0.332	0.404	0.3

## Sheet: Fig 1F
Left	time (min)	PHD 1/2/3 fl/fl						PHD mTKO
	0	89	102	88	83	89	86	56	49	46	43
	30	520	386	375	494	404	473	239	167	186	196
	60	360	253	248	367	297	302	158	107	150	77
	90	172	157	147	203	180	166	147	81	91	61
	120	159	147	138	182	149	155	101	91	88	67
Right		PHD 1/2/3 fl/fl						PHD mTKO
	Area Under the Curve	35280	27615	26490	35895	30000	31845	18675	12750	14820	11670

## Sheet: Fig 1H
		PHD 1/2/3 fl/fl						PHD mTKO
	Insulin	1.22694	1.04	1.21881	0.995299	1.36918	1.02781	0.666123	1.08877	0.633612	1.06438	0.552334	0.523886

## Sheet: Fig 1I
	HFD week(s)	PHD 1/2/3 fl/fl										PHD mTKO
	0	25.1	24.7	23.9	24.7	23.9	23.3					23.1	23.2	21.8	22.9	22.8
	1	27.6	27	28.3	27	26.9	25.7					25.6	25.7	25.4	26	25.2
	2	29.4	29	30.4	31	28.4	27.9					28.1	28.5	27.8	29.1	26.9
	3	30	30.9	31.2	31.6	30.4	29.7					29.9	29.1	29	30.4	28.45
	4	32	32.2	32.3	33.3	30.3	31.1					30.2	29.9	29.3	31.3	29.2
	5	33	34	34	35	32	32					30	31	29	33	30
	6	33	34	34	37	32	33					29	32	29	33	30
	7	34	35	35	39	34	34					31	32	29	33	31
	8	38	36	37	40	35	34					32	33	28	32	31
	9	39	38	36	42	35	36					32	34	29	34	32
	10	41	40	39	44	36	37					33	33	30	34	32
	11	43	42	41	47	38	39					32	33	31	35	32
	12	45	43	43	48	39	39					32	33	29	34	33
	13	47	44	44	49	40	40					32	33	29	35	32
	14	50	45	47	53	43	42					32	31	31	35	33
	15	51	48	48	55	44	43					33	33	32	35	34
	16	50	47	47	54	44	43					34	34	31	37	34
	17	44.7	43.8	51	48.7	52.3	54.7					29.8	32.1	33.5	34.3	35.1

## Sheet: Fig 1K
Left	Time (min)	PHD1/2/3 fl/fl						PHD mTKO
	0	161	197	154	149	144	196	63	60	63	60	67
	15	416	454	427	577	526	587	300	246	215	240	333
	30	600	553	475	600	453	600	259	196	163	144	304
	60	600	600	378	600	317	600	173	139	133	153	257
	90	578	570	277	532	258	600	144	99	88	105	132
	120	468	573	233	460	241	564	103	98	82	89	112
Right		PHD 1/2/3 fl/fl						PHD mTKO
	Area Under the Curve	63307.5	64425	41392.5	64132.5	40027.5	68235		21855	17160	15225	16365	25687.5

## Sheet: Fig 1M
		PHD 1/2/3 fl/fl						PHD mTKO
	Insulin	1.22694	1.04	1.21881	0.995299	1.36918	1.02781	0.666123	1.08877	0.633612	1.06438	0.552334	0.523886

## Sheet: Fig 2B
		MYHC I						MYHC IIa						MYHC IIb
	PHD 1/2/3 fl/fl	9.63303	11.9318	11.1765	11.7647			36.2385	35.7955	31.1765	35.2941			54.1284	52.2727	57.6471	52.9412
	PHD mTKO	27.1875	19.1235	17.2549	22.5108	20.0692		40	39.4422	41.9608	38.961	43.2526		32.8125	41.4343	40.7843	38.5281	36.6782

## Sheet: Fig 2D
	Type I Cross-sectional area (μm2)			Type I AVERAGE					Type IIa Cross-sectional area (μm2)			Type IIa AVERAGE					Type IIb Cross-sectional area (μm2)			Type IIb AVERAGE
	PHD 1/2/3 fl/fl	PHD mTKO		PHD 1/2/3 fl/fl	PHD mTKO				PHD 1/2/3 fl/fl	PHD mTKO		PHD 1/2/3 fl/fl	PHD mTKO				PHD 1/2/3 fl/fl	PHD mTKO		PHD 1/2/3 fl/fl	PHD mTKO
	925.107	747.038		728.696	786.848				1626.39	503.886		1151.64	685.468				2289.32	1676.63		1731.13	1827.51
	519.851	505.382		956.61	706.621				1956.5	312.357		970.753	749.945				1767.89	1541.58		2298.83	2318.42
	647.907	282.805		1277.83	664.38				1198.9	901.907		780.48	648.858				1750.25	1963.55		2118.52	2056.44
	629.504	650.899		1058	698.265				823.17	531.942		742.395	584.773				1664.76	1672.89		2574.84	1833.12
	1057.38	157.488			688.981				658.3	853.277			642.365				1435.1	1788.1			2692.25
	238.817	568.227							1180.5	1281.6							1715.36	1835.24
	390.261	277.193							844.25	664.366							2226.82	1596.95
	877.949	862.629							1534.76	206.866							1751.79	1566.27
	920.89	351.261							836.97	815.494							2024	1370.26
	684.33	492.289							922.85	512.49							1551.65	1691.22
	365.339	1220.62							1496.04	573.839							1639.83	1872.64
	358.055	861.88							1931.58	896.67							1848.02	1988.61
	1072.33	1102.79							1145.61	537.927							1565.07	1758.55
	1093.42	738.808							1935.42	530.819							1934.29	2153.58
	688.548	491.167							1515.21	766.116							1394.84	883.203
	923.957	907.144							881.83	368.469							1619.51	2133.75
	713.469	1235.96							1163.63	347.146							1836.14	1818.78
	698.516	1801.19							1100.75	622.469							1863.74	3144.89
	740.691	1695.33							820.1	270.834							1663.61	2122.9
	1427.75	1281.6							1147.14	1042.19							1613.38	2125.9
	328.533	794.172							865.34	582.817							2284.72	1841.22
	302.845	766.116							1078.51	1076.98							1289.02	1872.64
	346.553	1179.47							830.45	793.424							1435.86	1764.16
	1030.54	421.588							765.65	545.409							1274.07	2198.09
	939.676	1147.68							1057.81	732.823							1617.6	2084
	941.977	1298.81							1183.56	183.299							1253.36	2054.45
	956.206	325.45							992.63	375.576							1593.06	1577.87
	1127.97	1582.73							662.9	1079.97							2019.4	1861.42
	548.649	587.306							1309.32	794.172							1394.07	1155.16
	892.944	1245.31							1019.85	465.356							1115.34	1483.97
	1031.35	152.999							1215	1271.12							1466.54	2464.44
	1124.14	1279.73							1131.42	1814.66							1683.92	2235.5
	993.013	395.777							1120.69	413.733							2762.05	1548.69
	958.89	231.181							794.79	339.665							3052.29	1854.69
	905.597	448.896							1061.26	673.718							1410.18	2051.08
	1139.09	177.688							885.28	717.485							1829.23	1453.67
	1102.28	596.658							932.43	766.864							2133.66	2063.05
	1083.11	192.651							827	626.584							1852.62	1773.14
	1413.99	400.266							954.29	938.941							1690.83	1229.97
	816.264	590.672							843.87	1250.92							1959.59	1620.89
	1031.74	277.941							773.71	785.568							1744.89	1931.75
	1174.36	877.592							1085.03	819.983							1641.37	1260.65
	615.744	210.233							1866.79	765.742							1459.63	1724.13
	790.576	1017.87							1510.22	782.575							1417.84	845.795
	683.99	787.064							1456.16	629.951							1564.69	1257.28
	1600.71	487.052							844.25	898.166							1487.62	1505.67
	1319.67	665.862							1048.22	911.633							1565.45	1977.39
	1500.25	618.728							598.87	782.201							1904.77	1598.82
	1195.07	809.509							1161.33	687.185							1766.36	1448.81
	797.094	1036.58							934.35	593.291							1663.22	1756.68
	1178.2	458.248							1177.81	716.363							1499.89	1500.06
	983.427	845.795							831.98	534.186							1394.46	1547.57
	910.581	441.414							893.71	480.319							1846.49	1249.43
	1621.03	644.914							761.05	558.501							1828.47	1686.73
	1345.36	739.182							701.63	715.241							718.135	1573.38
	1433.92	1023.86							873.39	500.893							1349.6	2104.2
	1443.89	768.36							802.84	426.825							1331.19	1294.32
	1221.9	439.17							649.48	778.835							2048.54	1406.91
	1574.63	738.808							855.37	369.217							1564.3	1178.35
	1058.19	306.746							747.63	920.985							2068.86	1186.96
	1479.93	888.44							1044.01	662.122							1744.89	1583.48
	1278.26	258.863							671.34	926.222							1090.42	3294.15
	1354.94	825.969							1305.1	814.746							2323.82	3434.05
	1727.99	606.384							754.92	853.277							1871.79	2274.78
	1483	752.649							872.24	522.216							1494.53	2869.19
	1276.35	329.939							1203.88	742.923							1759.84	3712.74
	1057.42	655.762							1075.06	859.262							1615.3	4510.66
	1800.84	885.073							1048.99	1232.59							1827.32	2428.9
	679.773	695.789							887.19	818.113							1636.77	2889.39
	988.028	530.445							929.37	349.391							1736.45	3819.73
	959.657	1204.54							719.65	373.332							3097.53	2799.99
	897.929	589.55							1088.86	1036.2							1895.56	3787.93
	1420.89	692.048							1047.46	965.5							2123.69	4240.57
	1023.3	517.727							955.06	1183.59							1096.55	2957.1
	1117.23	1177.6							936.652	539.049							1697.73	3360.36
	1078.89	772.101							690.125	698.407							1114.96	3654.76
	829.3	374.828							505.325	205.744							1570.06	4826.38
	1295.13	650.899							1296.28	603.765							1305.51	3552.26
	1180.5	562.616							811.663	1092.31							1029.84	2059.68
	839.652	895.173							802.461	518.101							775.645	3070.07
	1502.17	576.457							710.828	586.932							1643.67	2871.81
	816.647	869.362							810.13	716.737							1450.43	1847.95
	1023.68	226.692							816.647	1040.32							1494.91	1967.66
	1495.27	832.702							753.386	607.88							1049.78	2355.96
	1027.13	502.389							859.972	504.634							2121.77	1902.57
	1943.47	261.856							604.242	806.142							1317.01	2925.31
	846.553	826.343							580.088	731.701							4155.72	1532.61
	729.232	958.019							567.436	969.989							4077.12	1185.83
	632.231	845.047							450.881	579.45							3983.96	1587.22
	829.3	797.164							800.928	733.197							3926.83	2339.5
	925.15	713.745							600.025	470.219							3890.79	1017.87
	1078.89	782.201							573.954	685.315							3864.34	1278.98
	1055.12	509.871							428.644	618.728							3732.45	803.15
	844.636	695.789							902.913	741.427							3663.43	2293.11
		729.082							612.294	677.085							3647.71	3782.32
		233.8							547.882	695.415							3642.34	2129.26
		485.182							670.188	663.992							3633.53	1941.1
		583.191							973.459	875.347							3600.17	2402.34
		994.679							1522.49	542.416							3565.66	1942.6
		745.915							487.688	562.99							3514.67	2075.4
		981.586							459.7	825.221							3449.11	1445.44
		818.487							1189.32	897.044							3356.71	2667.57
		1101.67							687.824	913.129							3310.32	2095.6
		289.164							778.691	583.565							3268.53	1496.32
		903.777							896.395	428.322							3252.43	1384.47
		844.673							891.411	1057.15							3236.32	1777.63
		1250.55							477.719	538.675							3188.4	2044.35
		755.268							615.744	597.78							3067.24	1862.54
		178.062							646.8	680.826							3063.02	2026.77
		182.925							922.466	739.93							3033.89	1259.53
									664.437	518.475							3015.48	2099.71
									338.544	557.753							2912.35	3049.87
									392.221	792.676							2852.54	2090.73
									784.442	741.801							2837.97	1924.27
									636.065	318.342							2804.61	2406.08
									537.147	571.594							2729.46	2127.39
									782.524	301.883							2079.75	2021.9
									738.05	548.027							2045.25	2207.45
									815.497	497.152							1596.28	2323.78
									908.28	270.834							2262.64	1962.8
									1024.07	252.13							2141.48	1853.94
									736.9	652.77							2091.26	1501.93
									1131.42	654.266							2461.62	1905.19
									683.99	665.114							2548.66	1837.11
									325.892	854.399							2474.28	2091.11
									552.483	528.949							2687.06	2094.85
										467.6							1602.42	2244.48
										606.758							1796.04	2137.49
										561.494							2062.12	2195.48
										834.572							1991.95	1991.23
										602.269							2181.36	1988.98
										389.417							1611.62	1506.79
										259.611							2513	2369.8
										856.269							2132.28	2066.42
										383.806							1910.29	2138.99
										917.244							1432.95	1993.1
										934.826							1611.24	2241.49
										866.743							1177.22	1501.93
										964.004							2009.21	1629.49
										961.76							1737.76	1574.88
										503.886							1756.16	1964.29
										766.864							1822.49	1815.41
										376.699							2049.47	2058.94
										513.986							2645.27	2352.59
										594.413							1346.31	1475.37
										658.007							1208.66	2512.32
										1032.46							1335.57	1685.61
										846.169							2494.98	1524.38
										378.195							2124.61	1802.32
										211.729							1190.64	1443.2
										1203.04							1342.86	1562.16
										555.135							1312.57	1503.43
										691.3							1550.28	1673.63
										773.971							2734.61	1609.29
										784.82							1925.63	2385.51
										559.998							1356.66	2025.27
										271.582							1740.06	1596.2
										753.023							1445.61	2067.91
										376.325							1988.89	2081.76
										973.356							1220.93	1938.11
										392.036							692.221	1755.93
										590.298							2255.35	2316.68
										600.398							769.285	1758.18
										587.306							2423.28	2381.39
										787.812							2567.06	1853.19
										598.528							1922.56	2170.41
										737.686							1981.6	1699.82
										1086.7							2205.89	2915.95
										877.966							1410.33	1773.14
										415.603							1208.28	1851.7
										478.448							1508.87	2732.28
										287.293							1705.94	4521.13
										371.087							2898.7	2612.2
										394.654							2216.63	2388.13
										926.97							2445.14	2609.96
										508.001							2492.3	4175.48
										639.677							1108.98	3878.84
										1033.58							2526.8	2187.99
										605.635							1427.59	3699.28
										494.16							963.286	2337.25
										1207.9							1575.58	2476.04
										560.372							1984.29	4188.2
										684.941							2476.58	4698.07
										404.755							2495.36	4766.15
										496.03							1410.33	4043.43
										382.31							3982.78	3346.52
										441.414							4482.74	1780.99
										557.005							3489.73	2690.01
										849.536							2698	1783.99
										367.721							2493.27	2296.85
										650.899							2490.58	4094.31
										561.12							6789.29	2976.55
										449.644							4516.48	2174.9
										595.535							3707.5	3051
										636.31							4344.33	2301.71
										712.248							3733.57
										933.33							2071.91
										322.083							3289.98
										686.437							4160.68
										679.703							3299.18
										527.453							2197.66
										514.36							3817.54
										639.677							2359.08
										389.791							2996.29
										570.098							2712.19
										738.06							3043.45
										457.126							2453.39
										458.248							2696.85
										360.239							3538.04
										498.275							2508.22
										344.528							2622.47
										359.117							2663.88
										388.295
										378.195
										774.346

[truncated: 132 more sheets: Fig 2E, Fig 3A, Fig 3B, Fig 3C  , Fig 3E , Fig 3F , Fig 3G , Fig 3H , Fig 4C , Fig 4D , Fig 4F , Fig 5A , Fig 5B , Fig 5C , Fig 5D , Fig 6B , Fig 6D , Fig 6E , Fig 7A , Fig 7B  …]
